# Supplementary material for: Ultrahigh Piezoelectric Strains in PbZr1−xTixO3 Single Crystals with Controlled Ti Content Close to the Tricritical Point
Source: Materials (Basel). 2022 Sep 27;15(19):6708. doi: 10.3390/ma15196708 (PMC9572843; doi:10.3390/ma15196708)
Supplement: Supplementary file 1 [file materials-15-06708-s001.zip]

Archive with 2 entries (2 files):
- materials-1933521-supplementary S1.pdf
- materials-1933521-supplementary S2.pdf
